# Supplementary material for: Eccentric Force-Velocity Characteristics during a Novel Squat Protocol in Trained Rugby Union Athletes—Pilot Study
Source: J Funct Morphol Kinesiol. 2021 Mar 30;6(2):32. doi: 10.3390/jfmk6020032 (PMC8103256; doi:10.3390/jfmk6020032)
Supplement: Supplementary file 1 [file jfmk-06-00032-s001.zip]

Archive with 2 entries (2 files):
- pilot_between_1.2.csv
- pilot_within_1.3.csv
