# Supplementary material for: Eccentric Force-Velocity Characteristics during a Novel Squat Protocol in Trained Rugby Union Athletes—Pilot Study
Source: J Funct Morphol Kinesiol. 2021 Mar 30;6(2):32. doi: 10.3390/jfmk6020032 (PMC8103256; doi:10.3390/jfmk6020032)
Supplement: Supplementary file 1 [file jfmk-06-00032-s001.zip › pilot_between_1.2.csv]

Athlete	Trial	Load	EMF	EMV	EMeanRFD	EPF	EPV	Eduration	RoM
23	Post	20	2034.9	1.8	12455.9	3620.1	2.485	0.3055	653.845
23	Post	40	1838.6	1.54	9170.35	3594.3	2.23	0.3745	635.61
23	Post	60	2095.35	1.47	8597.4	3806.75	2.13	0.4105	665.74
23	Post	80	2232.85	1.345	7826.15	4072.75	1.89	0.462	670.1
23	Post	100	2385.1	1.22	6836.25	4037	1.715	0.5335	683.585
23	Post	120	2490.65	1.165	6244.3	4048.15	1.655	0.602	702.22
22	Post	20	1266.4	1.52	6783.6	2454.35	2.22	0.3515	576.125
22	Post	40	1491.25	1.32	5839	2489.9	2.085	0.4095	576.92
22	Post	60	1756.95	1.19	6271.05	2677.2	1.79	0.426	542.425
22	Post	80	1894.85	1.055	5140.2	2658.35	1.575	0.486	544.01
22	Post	100	2106.25	0.935	4729.2	2824.75	1.455	0.528	521.81
22	Post	120	2265.4	0.795	4620.7	2880.55	1.37	0.5995	500.4
18	Post	20	1522.55	1.67	8066	2838.75	2.51	0.346	626.48
18	Post	40	1571.65	1.54	7557.9	3051.85	2.355	0.38	618.555
18	Post	60	1851.75	1.275	6170.55	2936.8	1.865	0.432	584.06
18	Post	80	1914.4	1.115	4392	2913.3	1.745	0.51	576.13
18	Post	100	2152.05	0.945	4395.55	3006.9	1.515	0.538	519.035
18	Post	120	2228.2	0.725	3201.85	2907.15	1.22	0.634	459.555
16	Post	20	1443.4	1.295	4225.25	2398.15	1.765	0.4735	674.86
16	Post	40	1745.6	1.185	4217.9	2571.85	1.695	0.492	633.625
16	Post	60	1834.75	1.06	3743.45	2636.75	1.55	0.56	635.215
16	Post	80	1997.75	0.905	3540.7	2634.6	1.41	0.634	597.935
16	Post	100	2192.2	0.795	3165.55	2710	1.26	0.7375	608.245
16	Post	120	2352.5	0.615	1858.6	2723.4	1.09	0.9415	591.2
15	Post	20	1833.55	1.58	8255	3749.55	2.035	0.406	700.64
15	Post	40	2122.8	1.265	7203.75	3555.3	1.745	0.4495	628.075
15	Post	60	2248.05	1.145	6172.9	3465.25	1.645	0.48	586.44
15	Post	80	2374.25	1.1	5981.2	3615.3	1.53	0.5175	603.885
15	Post	100	2493.25	0.845	3654.6	3423.55	1.24	0.6485	574.145
15	Post	120	2671.2	0.69	2716.85	3291	1.055	0.7285	536.475
14	Post	20	1376.25	1.235	4143.35	2121.2	1.89	0.4555	608.245
14	Post	40	1563.8	1.12	4460.2	2275.4	1.67	0.492	589.21
14	Post	60	1822.25	0.995	3861.55	2463.85	1.53	0.539	569.39
14	Post	80	1940.65	0.905	3952.7	2571.45	1.41	0.57	536.875
14	Post	100	2187	0.815	3755.55	2714.1	1.325	0.648	553.93
14	Post	120	2365.25	0.72	3637.55	2868.6	1.19	0.6955	525.375
13	Post	20	1569.05	1.555	7706.45	2785.05	2.205	0.326	628.47
13	Post	40	1657.2	1.47	7053.8	2990.15	2.15	0.3875	649.485
13	Post	60	1827.25	1.365	6221.15	3068	1.95	0.4335	648.295
13	Post	80	2028.85	1.195	5093.95	3063.05	1.75	0.4995	650.28
13	Post	100	2190.35	1.055	4481.8	3089.2	1.545	0.55	622.125
13	Post	120	2302.45	0.91	3377.35	3052.3	1.41	0.659	620.14
11	Post	20	1565.1	1.39	7358.95	1996.85	2.105	0.276	545.595
11	Post	40	1371	1.195	5286.7	2272.3	1.79	0.4515	568.6
11	Post	60	1423.25	1.09	3945.1	2063.65	1.68	0.4895	556.7
11	Post	80	1687	0.98	2856.7	2331.6	1.51	0.5975	602.295
11	Post	100	1735.55	0.785	2184	2228.2	1.225	0.7395	590.8
11	Post	120	1937	0.625	1482.25	2363	0.965	0.8485	550.36
10	Post	20	1159.2	1.39	6104.5	2579.7	1.945	0.41	600.32
10	Post	40	1442.6	1.38	6248.8	2881.25	1.99	0.44	624.505
10	Post	60	1682.1	1.2	5822.65	2945.25	1.69	0.477	605.07
10	Post	80	1831.55	1.04	5361.95	2945.5	1.54	0.5185	550.755
10	Post	100	2014.25	0.92	4414.9	2931.15	1.375	0.561	520.22
10	Post	120	2168.85	0.805	3626.55	2882.9	1.25	0.652	535.29
8	Post	20	1087.2	1.23	4347.5	1991.5	1.67	0.406	531.715
8	Post	40	1385.25	1.295	5947.5	2313.55	1.89	0.374	535.685
8	Post	60	1548.35	1.125	5066.25	2356.05	1.7	0.424	515.465
8	Post	80	1715.4	0.92	3794.65	2346.45	1.37	0.49	480.965
8	Post	100	1884.75	0.8	3387.95	2408	1.22	0.522	445.28
8	Post	120	1974.35	0.475	1903.95	2353.3	0.905	0.866	422.685
7	Post	20	1167.3	1.675	9689.1	2665.1	2.41	0.288	554.72
7	Post	40	1469	1.52	8351.8	2721.5	2.19	0.313	550.755
7	Post	60	1732	1.28	6187.15	2638.25	1.915	0.3735	526.96
7	Post	80	1820	1.1	5254.75	2613.9	1.665	0.4265	520.22
7	Post	100	1953.75	0.91	4538.75	2612.55	1.445	0.516	496.825
7	Post	120	2049	0.72	3487.85	2583.8	1.165	0.63	456.385
5	Post	20	1388.65	1.525	7137.35	2772.55	2.22	0.352	604.28
5	Post	40	1216.05	1.425	5887.75	2986.95	2.035	0.3745	596.35
5	Post	60	1829.4	1.375	7180.9	3115.9	2.06	0.3895	588.025
5	Post	80	1944.4	1.26	6270.65	3152.2	1.915	0.422	574.545
5	Post	100	2117.8	1.02	4448	3186.75	1.635	0.5265	555.51
5	Post	120	2426.9	0.905	4107.1	3093.7	1.485	0.546	541.63
1	Post	20	1472.8	1.43	6610.65	2629.45	2.015	0.3575	555.115
1	Post	40	1574.2	1.235	6304.4	2799.3	1.89	0.422	540.055
1	Post	60	1844.45	1.15	5923.45	2912.95	1.74	0.4575	554.72
1	Post	80	1960.8	1.05	5261.05	2936.2	1.625	0.517	558.29
1	Post	100	2161.25	0.85	3634.65	2858.75	1.43	0.622	540.445
1	Post	120	2325.25	0.785	2975.7	2999.05	1.275	0.693	556.3
23	Pre	20	1693.1	1.645	9036.9	3456.55	2.335	0.3655	653.84
23	Pre	40	1756	1.435	7556.65	3480.7	1.955	0.415	661.38
23	Pre	60	1985.9	1.46	8136.6	3786.8	2.12	0.436	692.31
23	Pre	80	2113.55	1.315	7245.35	3871.45	1.88	0.4935	692.31
23	Pre	100	2343.15	1.21	6089.65	3794.7	1.695	0.5455	708.56
23	Pre	120	2482.4	1.09	5299.65	3889.1	1.525	0.615	704.2
22	Pre	20	1325.8	1.41	6281.55	2412.85	2.06	0.3675	557.89
22	Pre	40	1607.8	1.25	6779.4	2567.7	1.955	0.3915	535.285
22	Pre	60	1772.3	1.135	5788.9	2680.1	1.71	0.442	532.91
22	Pre	80	2025.6	0.98	5132.1	2824	1.54	0.4775	496.435
22	Pre	100	2185.5	0.93	4621.1	2884.35	1.415	0.531	522.205
22	Pre	120	2316.95	0.78	3638.85	2940.7	1.255	0.6	487.705
18	Pre	20	1443.1	1.575	6842.4	2810	2.445	0.3335	550.75
18	Pre	40	1647.35	1.495	6574.8	2844.1	2.35	0.3655	588.42
18	Pre	60	1854.5	1.32	7094.4	3018.25	2.035	0.4015	567.405
18	Pre	80	2153.15	1.21	6062.65	3070.3	1.965	0.4255	554.325
18	Pre	100	2233.7	0.97	4247.95	3095.35	1.635	0.5335	542.43
18	Pre	120	2292.15	0.86	4445.25	3089.6	1.375	0.513	441.315
16	Pre	20	1450.15	1.18	3974.15	2446.05	1.65	0.523	636.395
16	Pre	40	1606.65	1.075	3771.35	2481.4	1.53	0.552	614.985
16	Pre	60	1976.9	1.015	3622.7	2635.45	1.495	0.51	593.18
16	Pre	80	2111.45	0.885	3211.2	2758.25	1.315	0.612	565.815
16	Pre	100	2198.65	0.68	2037.1	2776.25	1.09	0.7815	550.36
16	Pre	120	2378.4	0.505	1256	2687.25	0.825	1.015	533.305
15	Pre	20	1790.05	1.39	7175.45	3437.9	1.865	0.4255	656.17
15	Pre	40	1993.65	1.375	8285.9	3763.4	1.935	0.426	632.83
15	Pre	60	2166.75	1.33	8544.45	4048.05	1.86	0.458	641.16
15	Pre	80	2289.8	1.075	5551.6	3445.45	1.57	0.5655	636.795
15	Pre	100	2584.3	0.945	4899.2	3627.4	1.33	0.567	576.525
14	Pre	20	1334.15	1.23	4726.05	2310	1.63	0.426	568.995
14	Pre	40	1566.95	1.185	4840.8	2545.85	1.615	0.446	565.825
14	Pre	60	1785.35	1.015	4200.35	2711.3	1.49	0.543	577.715
14	Pre	80	1926.65	0.955	4116.6	2801.8	1.315	0.564	568.6
14	Pre	100	2104.1	0.825	3639.6	2777.15	1.21	0.622	530.53
13	Pre	20	1592.55	1.585	8066.6	2854.65	2.255	0.337	616.175
13	Pre	40	1569.4	1.405	6322.85	2851	2.095	0.4235	632.435
13	Pre	60	1943.85	1.32	5940.05	2993.1	1.895	0.4175	611.415
13	Pre	80	2029.2	1.06	4597.95	2969.35	1.55	0.5335	600.315
13	Pre	100	2190.35	1.055	4481.8	3089.2	1.545	0.5755	576.525
13	Pre	120	2315.3	0.91	3399.55	3052.3	1.41	0.6035	572.165
11	Pre	20	1709.75	1.42	5617.5	2199.5	2.13	0.339	635.605
11	Pre	40	1694.4	1.295	5035.25	2410.7	1.96	0.3935	573.355
11	Pre	60	1772	1.115	4786.9	2448.75	1.765	0.4835	572.165
11	Pre	80	1960.45	0.985	4389.15	2528.1	1.54	0.549	568.99
11	Pre	100	2171.4	0.845	4303.6	2653	1.37	0.569	506.735
11	Pre	120	2288.95	0.605	2700.4	2652.3	1.16	0.779	476.605
10	Pre	20	1121.2	1.47	6570.4	2704.75	2.045	0.4035	625.295
10	Pre	40	1438.25	1.37	6499.75	2820.25	1.945	0.4185	605.87
10	Pre	60	1734.75	1.235	6071.6	3024.1	1.765	0.444	593.97
10	Pre	80	1855.9	1.07	5032.9	2976.15	1.555	0.517	567.805
10	Pre	100	2030.25	0.87	3898.25	2899.1	1.355	0.622	545.6
10	Pre	120	2200.7	0.855	3978.5	3032.95	1.26	0.632	561.06
8	Pre	20	1110.6	1.24	4154.65	2076.4	1.785	0.4495	596.355
8	Pre	40	1371.8	1.275	4775.65	2359.85	1.825	0.417	576.525
8	Pre	60	1512.75	1.15	4951.95	2450.5	1.77	0.447	534.895
8	Pre	80	1773.35	1.085	4333.85	2577.85	1.64	0.4735	537.275
8	Pre	100	1912.45	0.83	2868.5	2464.8	1.26	0.577	507.93
8	Pre	120	2045	0.58	2065.45	2387	1.02	0.789	466.695
7	Pre	20	1300.35	1.43	9083	2501	2.015	0.256	430.215
7	Pre	40	1433.5	1.3	6772.8	2519.75	1.93	0.3375	486.125
7	Pre	60	1560.25	1.215	5672.7	2671.6	1.775	0.4155	535.69
7	Pre	80	1729.4	1	3922.25	2594.9	1.435	0.4955	529.74
7	Pre	100	1949.45	0.855	3297.55	2645.65	1.31	0.6	539.25
7	Pre	120	2072.35	0.735	2607.6	2654.6	1.055	0.6825	524.98
5	Pre	20	1508.75	1.485	6721.3	2753.6	2.025	0.36	641.155
5	Pre	40	1600.85	1.435	7132.95	3060.2	2.09	0.3935	614.59
5	Pre	60	1864.95	1.415	7722.35	3539.25	2.05	0.4075	626.485
5	Pre	80	2231.05	1.32	7771.9	3689.3	1.85	0.4015	607.85
5	Pre	100	2324.15	1.155	5890.3	3391.1	1.665	0.4375	577.315
5	Pre	120	2332.7	0.93	4558.75	3005.75	1.52	0.549	534.105
1	Pre	20	1516.35	1.595	7960.65	2912	2.23	0.336	576.92
1	Pre	40	1666	1.38	7110.55	2933	2.03	0.3855	572.965
1	Pre	60	1928.85	1.215	6167.9	2952.4	1.82	0.422	553.525
1	Pre	80	2003.15	1.035	4950.95	2982.7	1.52	0.494	534.495
1	Pre	100	2225.9	0.93	3862.65	2971.95	1.45	0.59	568.995
1	Pre	120	2285.55	0.825	3322.15	2959.85	1.27	0.6665	566.615
