# Supplementary material for: Eccentric Force-Velocity Characteristics during a Novel Squat Protocol in Trained Rugby Union Athletes—Pilot Study
Source: J Funct Morphol Kinesiol. 2021 Mar 30;6(2):32. doi: 10.3390/jfmk6020032 (PMC8103256; doi:10.3390/jfmk6020032)
Supplement: Supplementary file 1 [file jfmk-06-00032-s001.zip › pilot_within_1.3.csv]

Athlete	Trial	Load	Reps	EMF	EMeanRFD	EMV	EPF	EPV	Eduration	RoM
24	Pre_Pilot	20	A	1471.8	8008.1	1.33	2500.2	2.07	0.275	448.85
24	Pre_Pilot	20	B	1346.3	7367.3	1.44	2545.7	2.1	0.315	501.99
24	Pre_Pilot	20	C	1521.8	8771.1	1.57	2627.8	2.44	0.287	517.05
24	Pre_Pilot	40	A	1531.7	7200.9	1.23	2723.9	2.21	0.353	448.85
24	Pre_Pilot	40	B	1812.9	6914.3	1.38	2808.9	2.24	0.303	487.71
24	Pre_Pilot	40	C	1917	8360.8	1.48	2952.2	2.34	0.279	498.81
24	Pre_Pilot	60	A	1875.4	7470.2	1.23	2838.3	2.01	0.359	482.95
24	Pre_Pilot	60	B	1999.2	6627.3	1.25	2948.9	1.96	0.344	471.05
24	Pre_Pilot	60	C	2026.6	7020	1.37	2911	2.16	0.311	504.36
24	Pre_Pilot	80	A	1949.6	7316.6	1.09	2926.7	1.76	0.372	440.13
24	Pre_Pilot	80	B	2074.4	6775.5	1.27	2934.8	2.05	0.383	540.84
24	Pre_Pilot	80	C	1951.2	7091.2	1.19	2941.1	1.92	0.4	511.5
24	Pre_Pilot	100	A	2054.3	4662	0.94	2924.7	1.55	0.466	447.26
24	Pre_Pilot	100	B	2078.3	6865.2	1.08	2997.5	1.72	0.443	518.63
24	Pre_Pilot	100	C	2221.4	5812.7	1.08	2985.3	1.76	0.455	532.12
24	Pre_Pilot	120	A	2098.1	5857.6	0.84	2901.3	1.33	0.466	436.95
24	Pre_Pilot	120	B	2340.2	5048.8	0.94	2978.4	1.59	0.495	494.84
24	Pre_Pilot	120	C	2264.4	4009.8	0.83	2934.5	1.48	0.54	468.67
23	Pre_Pilot	20	A	1323.1	6385.8	1.39	3050.2	1.93	0.412	624.11
23	Pre_Pilot	20	B	1827	9098.6	1.63	3216.7	2.32	0.34	626.48
23	Pre_Pilot	20	C	1559.2	8975.2	1.66	3696.4	2.35	0.391	681.2
23	Pre_Pilot	40	A	1785.6	7695	1.49	3247	2.03	0.383	668.52
23	Pre_Pilot	40	B	1675.6	7275.9	1.43	3445.1	1.99	0.431	661.38
23	Pre_Pilot	40	C	1836.4	7837.4	1.44	3516.3	1.92	0.399	661.38
23	Pre_Pilot	60	A	1981	6619.9	1.3	3398.2	1.76	0.444	663.75
23	Pre_Pilot	60	B	2067.5	8900.4	1.53	3863.5	2.23	0.411	702.62
23	Pre_Pilot	60	C	1904.3	7372.8	1.39	3710.1	2.01	0.461	682
23	Pre_Pilot	80	A	2131.2	5492.5	1.18	3478.9	1.65	0.531	672.48
23	Pre_Pilot	80	B	2178.7	7686.4	1.36	3949.8	1.92	0.467	697.86
23	Pre_Pilot	80	C	2048.4	6804.3	1.27	3793.1	1.84	0.52	686.76
23	Pre_Pilot	100	A	2283.5	4406.9	1.06	3421.6	1.44	0.596	681.2
23	Pre_Pilot	100	B	2292.2	5429.4	1.15	3664.2	1.64	0.559	692.3
23	Pre_Pilot	100	C	2394.1	6749.9	1.27	3925.2	1.75	0.532	724.82
23	Pre_Pilot	120	A	2402.2	4219.2	1.01	3548.2	1.42	0.655	700.24
23	Pre_Pilot	120	B	2465.8	4884.5	1.04	3827.1	1.46	0.627	693.89
23	Pre_Pilot	120	C	2499	5714.8	1.14	3951.1	1.59	0.603	714.51
22	Pre_Pilot	20	A	1323.3	6995.4	1.26	2433.4	1.86	0.332	455.99
22	Pre_Pilot	20	B	1377.2	6717.1	1.38	2388.6	1.98	0.359	538.46
22	Pre_Pilot	20	C	1274.4	5846	1.44	2437.1	2.14	0.376	577.32
22	Pre_Pilot	40	A	1441.4	5985.4	1.14	2363.7	1.74	0.428	515.46
22	Pre_Pilot	40	B	1575.8	7009.9	1.24	2555.6	1.95	0.396	530.53
22	Pre_Pilot	40	C	1639.8	6548.9	1.26	2579.8	1.96	0.387	540.04
22	Pre_Pilot	60	A	1767	5262.1	1.02	2473.7	1.64	0.452	491.67
22	Pre_Pilot	60	B	1759.1	5837.7	1.14	2639.3	1.73	0.44	530.53
22	Pre_Pilot	60	C	1785.5	5740.1	1.13	2720.9	1.69	0.444	535.29
22	Pre_Pilot	80	A	1969.5	5019.1	0.89	2712.5	1.43	0.488	462.33
22	Pre_Pilot	80	B	2074.6	5223.6	1.01	2863.8	1.58	0.464	500.4
22	Pre_Pilot	80	C	1976.6	5040.6	0.95	2784.2	1.5	0.491	492.47
22	Pre_Pilot	100	A	2161	3607.8	0.79	2777.7	1.27	0.545	444.89
22	Pre_Pilot	100	B	2187.1	4670.1	0.92	2890.5	1.42	0.535	518.64
22	Pre_Pilot	100	C	2183.9	4572.1	0.94	2878.2	1.41	0.527	525.77
22	Pre_Pilot	120	A	2315.8	3496.8	0.66	2765.9	1.13	0.672	455.98
22	Pre_Pilot	120	B	2315.4	3616.6	0.78	3011.3	1.27	0.604	486.12
22	Pre_Pilot	120	C	2318.5	3661.1	0.78	2870.1	1.24	0.596	489.29
21	Pre_Pilot	20	A	1297.4	4322.6	1.33	2344.7	1.94	0.488	655.04
21	Pre_Pilot	20	B	1425.9	4617.3	1.51	2383	2.11	0.436	708.96
21	Pre_Pilot	20	C	1393.1	5157.9	1.44	2437.8	2.02	0.455	678.04
21	Pre_Pilot	40	A	1480.2	3897.1	1.13	2332.8	1.68	0.524	607.45
21	Pre_Pilot	40	B	1565	5595.1	1.46	2719.7	2.13	0.468	720.06
21	Pre_Pilot	40	C	1574	4904.8	1.37	2555	1.97	0.472	692.31
21	Pre_Pilot	60	A	1743.1	3672.2	0.99	2321	1.58	0.593	583.66
21	Pre_Pilot	60	B	1726.8	3937.5	1.09	2525.8	1.71	0.572	620.94
21	Pre_Pilot	60	C	1853.6	4374	1.23	2542.8	1.91	0.524	689.93
21	Pre_Pilot	80	A	1815.6	2658.8	0.92	2292.3	1.43	0.648	595.56
21	Pre_Pilot	80	B	1868.8	2854.1	1.01	2472.9	1.68	0.637	655.04
21	Pre_Pilot	80	C	1869.7	3200.2	0.95	2291.3	1.56	0.655	631.25
21	Pre_Pilot	100	A	1945.3	2006.5	0.8	2307.2	1.29	0.76	615.38
21	Pre_Pilot	100	B	1998.1	2797.8	0.85	2455.8	1.42	0.747	647.11
21	Pre_Pilot	100	C	1943.6	2008.8	0.8	2402.3	1.38	0.776	629.66
21	Pre_Pilot	120	A	2215.7	2108.9	0.66	2572.4	1.22	0.841	575.73
21	Pre_Pilot	120	B	2201.7	2003.4	0.67	2607.4	1.16	0.868	581.29
21	Pre_Pilot	120	C	2196.6	1619.5	0.6	2619.2	1.08	0.992	586.83
20	Pre_Pilot	20	A	1665.7	7056.1	1.35	3179	1.91	0.427	615.39
20	Pre_Pilot	20	B	1972.3	11252	1.8	3562.4	2.58	0.319	685.96
20	Pre_Pilot	20	C	1838.8	10528.5	1.85	3533	2.53	0.327	699.44
20	Pre_Pilot	40	A	1923.3	9749.7	1.62	3830.8	2.24	0.368	659.79
20	Pre_Pilot	40	B	2215	10394.5	1.73	3926.8	2.48	0.336	685.96
20	Pre_Pilot	40	C	1964.2	9855.9	1.65	3889.8	2.48	0.387	676.45
20	Pre_Pilot	60	A	2008.8	8214.7	1.43	3756.8	2.11	0.435	662.17
20	Pre_Pilot	60	B	2130.3	8041.4	1.45	3935.5	2.25	0.452	685.17
20	Pre_Pilot	60	C	2171.5	8579.6	1.57	3928.2	2.3	0.415	696.27
20	Pre_Pilot	80	A	2144	7305.3	1.32	3833.6	1.92	0.483	666.93
20	Pre_Pilot	80	B	2193.5	7157.6	1.37	3974.9	1.98	0.492	677.24
20	Pre_Pilot	80	C	2159	6848.5	1.31	3758.8	1.91	0.507	685.17
20	Pre_Pilot	100	A	2288	5045.9	1.04	3631.9	1.54	0.575	613.8
20	Pre_Pilot	100	B	2362	5879	1.09	3795.4	1.54	0.552	624.11
20	Pre_Pilot	100	C	2486.9	7010.5	1.23	4162.8	1.72	0.52	673.27
20	Pre_Pilot	120	A	2259.7	5063.7	0.86	3319.3	1.32	0.691	601.9
20	Pre_Pilot	120	B	2473.9	5759.9	1.01	3774.6	1.48	0.611	613.8
20	Pre_Pilot	120	C	2365.1	4864.2	1.02	3315.7	1.45	0.603	621.73
19	Pre_Pilot	20	A	1350.4	4603.8	1.26	2108.8	2.01	0.392	561.46
19	Pre_Pilot	20	B	1457.2	6084.9	1.6	2214.1	2.35	0.339	636.8
19	Pre_Pilot	20	C	1376	6794.3	1.65	2320.3	2.29	0.332	614.59
19	Pre_Pilot	40	A	1511.7	4761.4	1.3	2426.3	1.98	0.415	590.8
19	Pre_Pilot	40	B	1578.3	5593.4	1.42	2427	2.19	0.399	605.87
19	Pre_Pilot	40	C	1625.7	5234.7	1.4	2373.5	2.11	0.384	599.53
19	Pre_Pilot	60	A	1696.3	4724.9	1.08	2478.5	1.74	0.473	546.39
19	Pre_Pilot	60	B	1766.6	5322.1	1.25	2600.9	1.92	0.428	591.59
19	Pre_Pilot	60	C	1817.4	5292.4	1.24	2557.7	1.88	0.419	570.97
19	Pre_Pilot	80	A	1903.1	4686.1	1.02	2544.6	1.55	0.484	542.42
19	Pre_Pilot	80	B	1895.3	5496.1	1.11	2617.9	1.71	0.471	563.84
19	Pre_Pilot	80	C	1977.4	5573.9	1.08	2592.1	1.69	0.495	580.49
19	Pre_Pilot	100	A	1989.6	3207	0.78	2472.7	1.29	0.671	524.19
19	Pre_Pilot	100	B	2010.3	3322.5	0.84	2540	1.41	0.645	550.35
19	Pre_Pilot	100	C	1904.3	3084.6	0.81	2522.3	1.28	0.659	530.53
19	Pre_Pilot	120	A	2160.3	1813.1	0.55	2478.5	0.92	0.935	496.44
19	Pre_Pilot	120	B	2147.9	1955.6	0.68	2573.5	1.07	0.78	538.46
19	Pre_Pilot	120	C	2218.6	1859.5	0.66	2519.3	1.06	0.791	544.81
18	Pre_Pilot	20	A	1422.5	8296.2	1.51	2697.9	2.2	0.319	540.05
18	Pre_Pilot	20	B	1418.5	6874.1	1.59	2801.4	2.47	0.34	565.42
18	Pre_Pilot	20	C	1467.7	6810.7	1.56	2818.6	2.42	0.327	536.08
18	Pre_Pilot	40	A	1552.4	6758.4	1.33	2766.5	1.94	0.379	521.81
18	Pre_Pilot	40	B	1719.1	5845.3	1.35	2717.6	2.13	0.363	513.08
18	Pre_Pilot	40	C	1575.6	7304.3	1.64	2970.6	2.57	0.368	663.76
18	Pre_Pilot	60	A	1788.7	6477.5	1.26	3025.5	1.92	0.423	551.95
18	Pre_Pilot	60	B	1919.9	7524.9	1.34	3042.6	2.03	0.372	559.87
18	Pre_Pilot	60	C	1789.1	6663.9	1.3	2993.9	2.04	0.431	574.94
18	Pre_Pilot	80	A	2011.6	6106.8	1.16	2937	1.71	0.433	537.67
18	Pre_Pilot	80	B	2149.6	6404	1.21	3071.9	1.99	0.416	543.22
18	Pre_Pilot	80	C	2156.7	5721.3	1.21	3068.7	1.94	0.435	565.43
18	Pre_Pilot	100	A	2252.7	6279.3	0.99	3084.9	1.52	0.448	464.71
18	Pre_Pilot	100	B	2206.5	3240	0.97	3097.5	1.7	0.583	586.05
18	Pre_Pilot	100	C	2260.9	5255.9	0.97	3093.2	1.57	0.484	498.81
18	Pre_Pilot	120	A	2388	4889.7	0.88	3139.7	1.49	0.524	490.09
18	Pre_Pilot	120	B	2298	4676.6	0.87	3139.4	1.4	0.487	432.99
18	Pre_Pilot	120	C	2286.3	4213.9	0.85	3039.8	1.35	0.539	449.64
17	Pre_Pilot	20	A	1296.5	5135.4	1.42	2420.2	2.02	0.419	634.42
17	Pre_Pilot	20	B	1355	5429.5	1.38	2549.9	1.88	0.409	621.72
17	Pre_Pilot	20	C	1277.1	5948.6	1.5	2527.4	2.16	0.403	655.83
17	Pre_Pilot	40	A	1521.1	5735.8	1.26	2677.5	1.92	0.473	627.28
17	Pre_Pilot	40	B	1493.5	5816	1.42	2891.7	2.12	0.433	636
17	Pre_Pilot	40	C	1532.1	6566.5	1.43	2875.8	2.14	0.412	624.9
17	Pre_Pilot	60	A	1792.8	5543.9	1.26	2933.4	1.85	0.459	629.66
17	Pre_Pilot	60	B	1711.5	6574.2	1.33	2949.3	1.99	0.45	625.7
17	Pre_Pilot	60	C	1659.2	4903.2	1.18	2858.8	1.8	0.504	609.04
17	Pre_Pilot	80	A	1969.4	4734.3	1.12	2925.9	1.63	0.487	581.29
17	Pre_Pilot	80	B	1945.9	5433.6	1.09	2862.5	1.73	0.519	590.01
17	Pre_Pilot	80	C	2010.3	4544.2	1.18	2946.2	1.73	0.508	639.18
17	Pre_Pilot	100	A	2043.1	3782.5	0.82	2805.8	1.31	0.615	533.71
17	Pre_Pilot	100	B	2199.8	4729.1	1.02	3001.8	1.57	0.516	569.38
17	Pre_Pilot	100	C	2025.3	3623.3	0.94	2903.1	1.48	0.58	567.01
17	Pre_Pilot	120	A	2417.1	2972.6	0.74	2973.4	1.18	0.679	560.66
17	Pre_Pilot	120	B	2254.5	3566.7	0.87	2947.1	1.36	0.636	570.97
17	Pre_Pilot	120	C	2257.2	2770	0.76	2842.4	1.25	0.692	556.7
16	Pre_Pilot	20	A	1393.6	2681.4	1.05	2206.2	1.45	0.547	610.63
16	Pre_Pilot	20	B	1472.1	4305.5	1.28	2524.2	1.81	0.499	665.34
16	Pre_Pilot	20	C	1428.2	3642.8	1.08	2367.9	1.49	0.547	607.45
16	Pre_Pilot	40	A	1581.1	2664.3	0.87	2366.2	1.22	0.619	557.5
16	Pre_Pilot	40	B	1586.8	3196.3	1.01	2341	1.4	0.592	623.31
16	Pre_Pilot	40	C	1626.5	4346.4	1.14	2621.8	1.66	0.512	606.66
16	Pre_Pilot	60	A	1834.7	2936.2	0.94	2572.9	1.37	0.559	566.22
16	Pre_Pilot	60	B	1968	3479.2	1.02	2630.2	1.47	0.512	595.56
16	Pre_Pilot	60	C	1985.8	3766.2	1.01	2640.7	1.52	0.508	590.8
16	Pre_Pilot	80	A	1990.2	1911.7	0.74	2491.8	1.13	0.663	535.29
16	Pre_Pilot	80	B	2275.3	2931.4	0.87	2710.5	1.28	0.633	574.14
16	Pre_Pilot	80	C	1947.6	3491	0.9	2806	1.35	0.591	557.49
16	Pre_Pilot	100	A	2160.4	1291.9	0.54	2595.6	0.87	0.903	507.53
16	Pre_Pilot	100	B	2215	1981.7	0.68	2800.7	1.09	0.783	546.39
16	Pre_Pilot	100	C	2182.3	2092.5	0.68	2751.8	1.09	0.78	554.33
16	Pre_Pilot	120	A	2366.5	1012.9	0.46	2654.4	0.74	1.105	528.15
16	Pre_Pilot	120	B	2363.6	1101.7	0.48	2676.4	0.76	1.063	532.91
16	Pre_Pilot	120	C	2393.2	1410.3	0.53	2698.1	0.89	0.967	533.7
15	Pre_Pilot	20	A	1687.4	5079.3	1.15	2705.7	1.55	0.444	556.7
15	Pre_Pilot	20	B	1819.1	6092.4	1.27	3189.6	1.73	0.451	628.07
15	Pre_Pilot	20	C	1761	8258.5	1.51	3686.2	2	0.4	684.27
15	Pre_Pilot	40	A	1922.1	5493.7	1.06	3101.7	1.57	0.5	550.36
15	Pre_Pilot	40	B	1903.8	8622.3	1.36	3697.7	1.92	0.428	617.76
15	Pre_Pilot	40	C	2083.5	7949.5	1.39	3829.1	1.95	0.424	647.9
15	Pre_Pilot	60	A	2158.5	5976.9	1.1	3230.2	1.69	0.488	583.67
15	Pre_Pilot	60	B	2161.1	9135.3	1.35	4038.8	1.96	0.444	635.21
15	Pre_Pilot	60	C	2172.4	7953.6	1.31	4057.3	1.76	0.472	647.11
15	Pre_Pilot	80	A	2315.4	5053.7	0.95	3221	1.49	0.573	588.42
15	Pre_Pilot	80	B	2307.6	4403.2	0.94	3309.1	1.38	0.607	610.62
15	Pre_Pilot	80	C	2272	6700	1.21	3581.8	1.76	0.524	662.97
15	Pre_Pilot	100	A	2446.6	3422	0.69	3219.3	1.11	0.729	528.95
15	Pre_Pilot	100	B	2643.2	4727.4	0.92	3568.9	1.31	0.568	567.01
15	Pre_Pilot	100	C	2525.4	5071	0.97	3685.9	1.35	0.566	586.04
14	Pre_Pilot	20	A	1417.5	3629	0.98	2094.2	1.44	0.444	508.32
14	Pre_Pilot	20	B	1311.8	4196.5	1.15	2269.3	1.54	0.452	555.12
14	Pre_Pilot	20	C	1356.5	5255.6	1.31	2350.7	1.72	0.4	582.87
14	Pre_Pilot	40	A	1552.3	3719.2	0.94	2295.8	1.4	0.529	539.25
14	Pre_Pilot	40	B	1503	4262.9	1.14	2519	1.54	0.468	559.88
14	Pre_Pilot	40	C	1630.9	5418.7	1.23	2572.7	1.69	0.424	571.77
14	Pre_Pilot	60	A	1790.6	4306.6	0.91	2619.4	1.35	0.516	491.68
14	Pre_Pilot	60	B	1804.4	4099.2	1	2702.2	1.52	0.547	577.32
14	Pre_Pilot	60	C	1766.3	4301.5	1.03	2720.4	1.46	0.539	578.11
14	Pre_Pilot	80	A	1920.7	3817.5	0.84	2617.8	1.34	0.579	506.74
14	Pre_Pilot	80	B	1962.4	4397.3	0.94	2781	1.37	0.548	550.36
14	Pre_Pilot	80	C	1890.9	3835.9	0.97	2822.6	1.26	0.58	586.84
14	Pre_Pilot	100	A	2101.9	3418.6	0.7	2626.9	1.17	0.667	485.33
14	Pre_Pilot	100	B	2076.6	3794.1	0.83	2776.4	1.2	0.604	513.87
14	Pre_Pilot	100	C	2131.6	3485.1	0.82	2777.9	1.22	0.64	547.19
13	Pre_Pilot	20	A	1490.9	6390.8	1.3	2720.1	1.85	0.368	547.19
13	Pre_Pilot	20	B	1620	8242.3	1.53	2841.4	2.16	0.323	617.76
13	Pre_Pilot	20	C	1565.1	7890.9	1.64	2867.9	2.35	0.351	614.59
13	Pre_Pilot	40	A	1665.7	6955.6	1.36	2752.6	2.02	0.372	578.12
13	Pre_Pilot	40	B	1565.5	6593.7	1.42	2843.3	2.09	0.42	630.45
13	Pre_Pilot	40	C	1573.3	6052	1.39	2858.7	2.1	0.427	634.42
13	Pre_Pilot	60	A	1874.8	6942.6	1.22	2952.8	1.79	0.412	551.14
13	Pre_Pilot	60	B	1950	6941.6	1.42	3045.2	1.96	0.391	624.9
13	Pre_Pilot	60	C	1937.7	4938.5	1.22	2941	1.83	0.444	597.93
13	Pre_Pilot	80	A	2007.4	5533.4	1.06	2924.9	1.65	0.491	542.43
13	Pre_Pilot	80	B	2018.3	5406.5	1.13	2993.5	1.62	0.519	614.59
13	Pre_Pilot	80	C	2040.1	3789.4	0.99	2945.2	1.48	0.548	586.04
13	Pre_Pilot	100	A	2186.2	4234.1	0.92	2963.6	1.42	0.56	578.91
13	Pre_Pilot	100	B	2163.4	3541.9	0.86	2895.3	1.35	0.579	554.32
13	Pre_Pilot	100	C	2191.9	4287.8	0.97	2994.3	1.58	0.572	598.73
13	Pre_Pilot	120	A	2310.1	3351.9	0.8	3019.4	1.27	0.635	528.15
13	Pre_Pilot	120	B	2270.4	3951.9	0.93	3101.2	1.42	0.615	554.32
13	Pre_Pilot	120	C	2360.2	2847.2	0.89	3003.4	1.4	0.592	590.01
12	Pre_Pilot	20	A	1540.2	7980.3	1.43	2736.1	2.02	0.332	544.81
12	Pre_Pilot	20	B	1590.2	7699.8	1.55	3010.7	2.2	0.353	621.73
12	Pre_Pilot	20	C	1647.4	9299.6	1.66	3052.1	2.3	0.316	628.86
12	Pre_Pilot	40	A	1709.1	7910.2	1.39	3113.3	1.94	0.376	584.45
12	Pre_Pilot	40	B	1856.8	9179.9	1.56	3236.7	2.2	0.344	631.24
12	Pre_Pilot	40	C	1904.4	8115.2	1.5	3329.1	2.2	0.372	641.55
12	Pre_Pilot	60	A	1995.9	7257.8	1.31	3176.8	1.9	0.407	603.49
12	Pre_Pilot	60	B	2010.7	7955.6	1.44	3402.3	2.07	0.396	639.18
12	Pre_Pilot	60	C	2301.2	7693.1	1.4	3364.1	2.06	0.388	634.42
12	Pre_Pilot	80	A	2264.6	6282.6	1.19	3294	1.77	0.432	595.56
12	Pre_Pilot	80	B	2355.5	7110.8	1.35	3388.8	2	0.419	649.48
12	Pre_Pilot	80	C	2113.5	6531.5	1.23	3386.1	1.88	0.46	600.32
12	Pre_Pilot	100	A	2296.7	5031.9	1.04	3285.4	1.64	0.544	589.21
12	Pre_Pilot	100	B	2301.6	5526.1	1.18	3533.5	1.89	0.536	660.59
12	Pre_Pilot	100	C	2313.8	5632	1.07	3463.5	1.69	0.531	604.28
12	Pre_Pilot	120	A	2503.3	4151.1	0.95	3205.2	1.53	0.625	630.45
12	Pre_Pilot	120	B	2710.5	4705.8	1.05	3397.7	1.68	0.555	645.52
12	Pre_Pilot	120	C	2667	4348.4	1.07	3413	1.61	0.544	650.28
11	Pre_Pilot	20	A	1394.8	5232.4	1.39	2095.5	2.13	0.404	618.56
11	Pre_Pilot	20	B	1669.6	4482.7	1.38	2134.2	2.1	0.368	624.11
11	Pre_Pilot	20	C	1749.9	6752.3	1.46	2264.8	2.16	0.31	647.1
11	Pre_Pilot	40	A	1442.1	4189.5	1.04	2195.4	1.4	0.443	517.05
11	Pre_Pilot	40	B	1623.5	6286.4	1.24	2436.8	1.82	0.396	550.36
11	Pre_Pilot	40	C	1765.3	3784.1	1.35	2384.6	2.1	0.391	596.35
11	Pre_Pilot	60	A	1773	4546.6	1	2433.8	1.49	0.467	501.98
11	Pre_Pilot	60	B	1819.2	4812.6	1.12	2512.2	1.72	0.468	563.84
11	Pre_Pilot	60	C	1724.8	4761.2	1.11	2385.3	1.81	0.499	580.49
11	Pre_Pilot	80	A	1833.5	2881.8	0.83	2556.9	1.25	0.603	509.91
11	Pre_Pilot	80	B	1965.5	4432.6	0.97	2469.5	1.54	0.555	563.83
11	Pre_Pilot	80	C	1955.4	4345.7	1	2586.7	1.54	0.543	574.15
11	Pre_Pilot	100	A	2144.1	3350.3	0.79	2680.7	1.21	0.571	476.6
11	Pre_Pilot	100	B	2149.3	4338.2	0.85	2751.7	1.36	0.563	494.84
11	Pre_Pilot	100	C	2193.5	4269	0.84	2554.3	1.38	0.575	518.63
11	Pre_Pilot	120	A	2308.3	2612.3	0.67	2642	1.09	0.711	491.68
11	Pre_Pilot	120	B	2394.5	2679.2	0.68	2718	1.22	0.659	463.12
11	Pre_Pilot	120	C	2183.4	2721.6	0.53	2586.6	1.1	0.899	490.09
10	Pre_Pilot	20	A	1295.3	4261	1.17	2302.8	1.57	0.416	575.73
10	Pre_Pilot	20	B	1087.7	6870.5	1.46	2664.9	2.05	0.404	627.28
10	Pre_Pilot	20	C	1154.7	6270.3	1.48	2744.6	2.04	0.403	623.31
10	Pre_Pilot	40	A	1433.1	4493.4	1.11	2558.5	1.48	0.476	564.63
10	Pre_Pilot	40	B	1375.8	5430.3	1.27	2734.4	1.8	0.453	595.56
10	Pre_Pilot	40	C	1500.7	7569.2	1.47	2906.1	2.09	0.384	616.18
10	Pre_Pilot	60	A	1696.9	5193.9	1.15	2841.4	1.58	0.46	582.07
10	Pre_Pilot	60	B	1594.2	5522.5	1.2	2982.9	1.74	0.48	586.04
10	Pre_Pilot	60	C	1875.3	6620.7	1.27	3065.3	1.79	0.408	601.9
10	Pre_Pilot	80	A	1810.9	4476.4	0.95	2780.7	1.37	0.52	525.78
10	Pre_Pilot	80	B	1909.1	5327.5	1.12	3002.1	1.6	0.499	580.5
10	Pre_Pilot	80	C	1802.7	4738.3	1.02	2950.2	1.51	0.535	555.11
10	Pre_Pilot	100	A	2022.9	3463.3	0.82	2687.1	1.22	0.596	524.19
10	Pre_Pilot	100	B	2032.9	3903.2	0.87	2879.1	1.4	0.616	535.29
10	Pre_Pilot	100	C	2027.6	3893.3	0.87	2919.1	1.31	0.628	555.91
10	Pre_Pilot	120	A	2139.9	2797.2	0.69	2856.5	1.04	0.715	491.67
10	Pre_Pilot	120	B	2236.7	4422.3	0.88	3146.2	1.24	0.6	559.87
10	Pre_Pilot	120	C	2164.7	3534.7	0.83	2919.7	1.28	0.664	562.25
9	Pre_Pilot	20	A	1390.6	5288.6	1.29	2287	1.85	0.352	511.5
9	Pre_Pilot	20	B	1455.7	7217.9	1.45	2505.2	2.17	0.348	566.22
9	Pre_Pilot	20	C	1518.2	8205	1.53	2593.1	2.18	0.323	572.56
9	Pre_Pilot	40	A	1775.5	5075.1	1.14	2525.3	1.75	0.404	529.73
9	Pre_Pilot	40	B	1743.8	6251.7	1.42	2674.7	2.13	0.404	633.63
9	Pre_Pilot	40	C	1706.5	5830.3	1.31	2586.5	1.98	0.416	592.38
9	Pre_Pilot	60	A	1853.7	4523.4	1.04	2547.5	1.62	0.484	536.87
9	Pre_Pilot	60	B	1942.5	5485.7	1.19	2664.4	1.85	0.452	588.42
9	Pre_Pilot	60	C	1910.5	5201.1	1.18	2663.8	1.91	0.476	600.32
9	Pre_Pilot	80	A	2032.2	3613.9	0.92	2658.2	1.52	0.536	519.43
9	Pre_Pilot	80	B	2114	4569.1	1	2701.8	1.72	0.512	555.91
9	Pre_Pilot	80	C	2116.5	4587.1	0.96	2704.8	1.6	0.492	521.81
9	Pre_Pilot	100	A	2245	2812.1	0.72	2636.1	1.21	0.643	495.64
9	Pre_Pilot	100	B	2239.5	3617.5	0.85	2799.7	1.49	0.601	541.64
9	Pre_Pilot	100	C	2208.4	3133.5	0.76	2827.4	1.39	0.637	529.74
8	Pre_Pilot	20	A	1074.4	3664.1	1.25	2082.9	1.66	0.495	658.21
8	Pre_Pilot	20	B	1124.4	4272.1	1.26	2197.8	1.8	0.464	628.87
8	Pre_Pilot	20	C	1096.8	4037.2	1.22	1955	1.77	0.435	563.84
8	Pre_Pilot	40	A	1330.2	4175.4	1.2	2167	1.63	0.451	561.46
8	Pre_Pilot	40	B	1347.7	4638	1.27	2354.3	1.8	0.431	577.32
8	Pre_Pilot	40	C	1395.9	4913.3	1.28	2365.4	1.85	0.403	575.73
8	Pre_Pilot	60	A	1452.6	4182	0.9	2263.8	1.41	0.471	433.79
8	Pre_Pilot	60	B	1518.6	5237.7	1.13	2439.9	1.72	0.443	521.02
8	Pre_Pilot	60	C	1506.9	4666.2	1.17	2461.1	1.82	0.451	548.77
8	Pre_Pilot	80	A	1690.3	4138.7	0.85	2387.7	1.32	0.511	459.95
8	Pre_Pilot	80	B	1809.8	4136.5	1.15	2616.2	1.7	0.456	558.29
8	Pre_Pilot	80	C	1736.9	4531.2	1.02	2539.5	1.58	0.491	516.26
8	Pre_Pilot	100	A	1867	3066.8	0.76	2463.3	1.18	0.595	470.26
8	Pre_Pilot	100	B	1883.9	3083.8	0.87	2504.1	1.33	0.571	523.39
8	Pre_Pilot	100	C	1941	2653.2	0.79	2425.5	1.19	0.583	492.47
8	Pre_Pilot	120	A	2038.4	1993.1	0.6	2569.6	1	0.775	483.75
8	Pre_Pilot	120	B	2048.8	2334.9	0.62	2423.4	1.08	0.723	471.06
8	Pre_Pilot	120	C	2041.2	1796	0.54	2350.6	0.96	0.855	462.33
7	Pre_Pilot	20	A	1096.1	4507.4	1.16	2087.6	1.59	0.372	475.02
7	Pre_Pilot	20	B	1283.4	8861.6	1.48	2461	2.03	0.268	463.92
7	Pre_Pilot	20	C	1317.3	9304.4	1.38	2541	2	0.244	396.51
7	Pre_Pilot	40	A	1471.9	5488.2	1.11	2392.7	1.63	0.337	435.37
7	Pre_Pilot	40	B	1446.5	6952.4	1.28	2513.4	1.89	0.331	478.2
7	Pre_Pilot	40	C	1420.5	6593.2	1.32	2526.1	1.97	0.344	494.05
7	Pre_Pilot	60	A	1486	4309.2	0.91	2403.1	1.34	0.444	420.3
7	Pre_Pilot	60	B	1618.1	5473.8	1.21	2674.3	1.75	0.415	533.71
7	Pre_Pilot	60	C	1502.4	5871.6	1.22	2668.9	1.8	0.416	537.67
7	Pre_Pilot	80	A	1650.6	2582.3	0.71	2276.5	1.09	0.644	470.26
7	Pre_Pilot	80	B	1809.3	4167.1	1.03	2610.8	1.47	0.475	528.15
7	Pre_Pilot	80	C	1649.5	3677.4	0.97	2579	1.4	0.516	531.33
7	Pre_Pilot	100	A	1898.8	2698.7	0.68	2478.5	1.01	0.643	460.74
7	Pre_Pilot	100	B	1931	3723.5	0.91	2713.3	1.35	0.577	547.18
7	Pre_Pilot	100	C	1967.9	2871.6	0.8	2578	1.27	0.623	531.32
7	Pre_Pilot	120	A	2046.8	2352.4	0.62	2565.5	0.87	0.715	466.29
7	Pre_Pilot	120	B	2090.7	2803.1	0.76	2708	1.1	0.656	523.39
7	Pre_Pilot	120	C	2054	2412.1	0.71	2601.2	1.01	0.709	526.57
6	Pre_Pilot	20	A	898.5	3888.6	1.32	1475.3	2.04	0.368	531.33
6	Pre_Pilot	20	B	912.7	3413.6	1.41	1426.4	2.25	0.396	612.21
6	Pre_Pilot	20	C	898.9	4410.7	1.49	1585.4	2.24	0.36	590
6	Pre_Pilot	40	A	1034.7	3671.9	1.11	1632	1.47	0.42	538.46
6	Pre_Pilot	40	B	966.9	3128.2	1.14	1630.9	1.59	0.452	552.74
6	Pre_Pilot	40	C	1112.3	3681	1.34	1648.7	2.03	0.42	635.22
6	Pre_Pilot	60	A	1135	2748.8	0.91	1629.8	1.35	0.551	514.67
6	Pre_Pilot	60	B	1179.7	3062.7	1.08	1747.5	1.58	0.5	570.18
6	Pre_Pilot	60	C	1200.4	2667.1	0.99	1640.4	1.47	0.544	586.04
6	Pre_Pilot	80	A	1239.2	1561.9	0.63	1667.2	0.91	0.753	490.88
6	Pre_Pilot	80	B	1275.3	2139.4	0.8	1753.7	1.22	0.652	532.12
6	Pre_Pilot	80	C	1286.9	1674.1	0.72	1684.9	1.09	0.688	499.61
6	Pre_Pilot	100	A	1409.9	955.6	0.55	1730.9	0.79	0.936	524.19
6	Pre_Pilot	100	B	1438.3	1232.8	0.56	1727.4	0.92	0.88	508.32
6	Pre_Pilot	100	C	1434.3	965.6	0.52	1781.4	0.81	0.956	501.98
5	Pre_Pilot	20	A	1253.1	4339.7	1.18	2604.5	1.56	0.467	584.46
5	Pre_Pilot	20	B	1465.4	6678.3	1.44	2747	2.01	0.364	620.93
5	Pre_Pilot	20	C	1552.1	6764.3	1.53	2760.2	2.04	0.356	661.38
5	Pre_Pilot	40	A	1591.7	5679	1.28	2797.3	1.79	0.403	598.74
5	Pre_Pilot	40	B	1664	6893	1.41	3058.2	2.05	0.396	619.35
5	Pre_Pilot	40	C	1537.7	7372.9	1.46	3062.2	2.13	0.391	609.83
5	Pre_Pilot	60	A	1844	6390.9	1.27	3152.7	1.8	0.415	592.39
5	Pre_Pilot	60	B	1781.3	7424	1.36	3587.8	2	0.432	613.8
5	Pre_Pilot	60	C	1948.6	8020.7	1.47	3490.7	2.1	0.383	639.17
5	Pre_Pilot	80	A	1909.2	6550.1	1.19	3310.8	1.74	0.443	570.18
5	Pre_Pilot	80	B	2279.4	7167.6	1.29	3624.7	1.83	0.4	598.73
5	Pre_Pilot	80	C	2182.7	8376.2	1.35	3753.9	1.87	0.403	616.97
5	Pre_Pilot	100	A	2103.5	4609.5	0.94	3036	1.41	0.495	492.47
5	Pre_Pilot	100	B	2436.2	6056	1.18	3328.3	1.71	0.404	573.35
5	Pre_Pilot	100	C	2212.1	5724.6	1.13	3453.9	1.62	0.471	581.28
5	Pre_Pilot	120	A	2249.8	3921.6	0.82	2982	1.44	0.571	482.15
5	Pre_Pilot	120	B	2332.7	4368.7	0.97	3050.6	1.5	0.534	547.98
5	Pre_Pilot	120	C	2332.7	4748.8	0.89	2960.9	1.54	0.564	520.23
4	Pre_Pilot	20	A	1372.3	6067.5	1.41	2309.2	2.04	0.352	592.39
4	Pre_Pilot	20	B	1508.8	6267.9	1.48	2733.4	2.17	0.348	597.94
4	Pre_Pilot	20	C	1391.8	6481.8	1.5	2640.9	2.14	0.36	608.24
4	Pre_Pilot	40	A	1525.1	7014.8	1.45	2806.3	2.02	0.368	597.94
4	Pre_Pilot	40	B	1529.8	7416.4	1.48	2839.7	2.14	0.376	627.28
4	Pre_Pilot	40	C	1587.2	6771	1.42	2955.5	2.15	0.412	639.17
4	Pre_Pilot	60	A	1726.9	5886.8	1.18	2802.7	1.87	0.44	570.18
4	Pre_Pilot	60	B	1830.3	8236.5	1.42	3416	2.22	0.404	651.08
4	Pre_Pilot	60	C	1781	5892.7	1.26	2934.9	1.95	0.428	589.22
4	Pre_Pilot	80	A	1939.5	5399.4	1.08	2938	1.77	0.488	550.35
4	Pre_Pilot	80	B	2015.2	7598	1.33	3317.2	2	0.417	628.07
4	Pre_Pilot	80	C	2107.6	8067.1	1.47	3631.6	2.12	0.412	693.1
4	Pre_Pilot	100	A	2088.1	4024.4	0.91	2821.3	1.41	0.576	570.98
4	Pre_Pilot	100	B	2227.6	4895.9	1.05	3151.5	1.61	0.528	601.11
4	Pre_Pilot	100	C	2073.5	5221.5	1.06	2984.7	1.62	0.516	578.9
3	Pre_Pilot	20	A	1076.4	2564.6	1.06	1932.5	1.46	0.531	596.35
3	Pre_Pilot	20	B	1075.1	3040.5	1.16	2011.1	1.76	0.52	628.07
3	Pre_Pilot	20	C	1143.7	4767.8	1.35	2131.4	1.95	0.407	599.52
3	Pre_Pilot	40	A	1326.5	3554.8	1.11	2202.1	1.7	0.499	580.49
3	Pre_Pilot	40	B	1442.2	4881.3	1.36	2381.7	1.93	0.424	651.07
3	Pre_Pilot	40	C	1358.7	4222.4	1.28	2369.7	1.85	0.48	651.86
3	Pre_Pilot	60	A	1961.3	4219.5	0.98	2341.5	1.52	0.548	563.05
3	Pre_Pilot	60	B	1566.3	3563.1	1.07	2393.8	1.67	0.518	581.28
3	Pre_Pilot	60	C	1534.3	3058.4	1.05	2380	1.61	0.551	606.67
3	Pre_Pilot	80	A	1664.2	3244.4	0.93	2475.7	1.49	0.566	559.08
3	Pre_Pilot	80	B	1863.3	3863.7	1.07	2570.6	1.66	0.516	612.22
3	Pre_Pilot	80	C	1709.7	3316.1	0.97	2476.1	1.56	0.56	564.63
3	Pre_Pilot	100	A	2033.7	2574.4	0.8	2570.8	1.24	0.607	532.12
3	Pre_Pilot	100	B	1916.7	2521.3	0.8	2508.1	1.24	0.648	531.33
3	Pre_Pilot	100	C	1884.4	2657.5	0.79	2501.8	1.25	0.596	492.46
3	Pre_Pilot	120	A	2053	1181	0.48	2299.4	0.8	0.974	474.23
3	Pre_Pilot	120	B	2202.3	1912	0.65	2506.9	0.99	0.699	511.49
3	Pre_Pilot	120	C	2090.9	1004.7	0.54	2371.8	0.86	0.892	496.43
2	Pre_Pilot	20	A	1388.6	6612	1.55	2599.5	2.11	0.383	675.65
2	Pre_Pilot	20	B	1298.5	6579.1	1.56	2724.8	2.14	0.416	701.83
2	Pre_Pilot	20	C	1232.6	5027.3	1.4	2642.2	1.94	0.483	710.54
2	Pre_Pilot	40	A	1445.2	4760.3	1.23	2702	1.69	0.504	654.24
2	Pre_Pilot	40	B	1534.9	7246.8	1.5	3254.5	2.08	0.449	724.82
2	Pre_Pilot	40	C	1449.9	7415.4	1.59	3353.3	2.15	0.436	733.54
2	Pre_Pilot	60	A	1726.5	5487.5	1.25	2997.4	1.81	0.5	666.14
2	Pre_Pilot	60	B	1861.7	6801.3	1.4	3364.8	1.92	0.455	701.82
2	Pre_Pilot	60	C	1756.1	6938.1	1.4	3303.9	1.99	0.459	697.07
2	Pre_Pilot	80	A	1867.6	4588	0.98	2797.5	1.51	0.583	601.9
2	Pre_Pilot	80	B	1888.4	3909.2	0.96	2577	1.51	0.551	558.29
2	Pre_Pilot	80	C	1923.5	4472.9	0.98	2697.4	1.49	0.524	546.39
2	Pre_Pilot	100	A	2131.9	3539.5	0.76	2710.9	1.19	0.556	477.4
2	Pre_Pilot	100	B	2135.8	4141	0.94	2863.8	1.5	0.584	584.46
2	Pre_Pilot	100	C	2065.7	3846	0.82	2682.8	1.28	0.567	494.05
2	Pre_Pilot	120	A	2216.4	3096.1	0.73	2769.8	1.21	0.735	546.39
2	Pre_Pilot	120	B	2255.2	3569.6	0.76	2781	1.23	0.647	511.5
2	Pre_Pilot	120	C	2193.1	2885.6	0.65	2702.3	1.17	0.745	502.77
1	Pre_Pilot	20	A	1409.3	7271.6	1.28	2532.8	1.87	0.328	463.13
1	Pre_Pilot	20	B	1489.8	7883.8	1.5	2924.2	2.15	0.352	565.42
1	Pre_Pilot	20	C	1542.9	8037.5	1.69	2899.8	2.31	0.32	588.42
1	Pre_Pilot	40	A	1612.4	6520.8	1.27	2705	1.95	0.396	535.29
1	Pre_Pilot	40	B	1627.9	6958.5	1.37	2906.3	2.07	0.392	564.64
1	Pre_Pilot	40	C	1704.1	7262.6	1.39	2959.7	1.99	0.379	581.29
1	Pre_Pilot	60	A	1910.2	6642.2	1.18	2788.9	1.76	0.404	528.95
1	Pre_Pilot	60	B	1975.1	6763.8	1.25	2996.2	1.88	0.4	559.87
1	Pre_Pilot	60	C	1882.6	5572	1.18	2908.6	1.76	0.444	547.18
1	Pre_Pilot	80	A	2023.9	4863.3	1.06	2819.1	1.59	0.484	534.5
1	Pre_Pilot	80	B	2045.8	4894.1	1.03	2975.6	1.52	0.488	532.91
1	Pre_Pilot	80	C	1960.5	5007.8	1.04	2989.8	1.52	0.5	536.08
1	Pre_Pilot	100	A	2124.8	3571.9	0.82	2834.7	1.28	0.596	497.22
1	Pre_Pilot	100	B	2142.8	4057.4	0.88	2957.4	1.36	0.588	537.67
1	Pre_Pilot	100	C	2309	3667.9	0.98	2986.5	1.54	0.592	600.32
1	Pre_Pilot	120	A	2299.2	2832.9	0.71	2850.8	1.17	0.684	499.6
1	Pre_Pilot	120	B	2257.2	3662.2	0.85	3032	1.25	0.635	559.87
1	Pre_Pilot	120	C	2313.9	2982.1	0.8	2887.7	1.29	0.698	573.36
